# Supplementary material for: Efficient Photocatalytic Degradation of Organic Pollutant in Wastewater by Electrospun Functionally Modified Polyacrylonitrile Nanofibers Membrane Anchoring TiO2 Nanostructured
Source: Membranes (Basel). 2021 Oct 14;11(10):785. doi: 10.3390/membranes11100785 (PMC8540019; doi:10.3390/membranes11100785)
Supplement: Supplementary file 1 [file membranes-11-00785-s001.zip]

Archive with 1 entries (1 files):
- membranes-1379237-supplementary.pdf
